# Supplementary material for: Circadian Regulation of Myocardial Sarcomeric Titin-cap (Tcap, Telethonin): Identification of Cardiac Clock-Controlled Genes Using Open Access Bioinformatics Data
Source: PLoS One. 2014 Aug 14;9(8):e104907. doi: 10.1371/journal.pone.0104907 (PMC4133362; doi:10.1371/journal.pone.0104907)
Supplement: Table S1 — 94 rhythmic cardiac transcripts (p<0.001) with period 23–25 h and phase 16–20 h as determined by CircaDB. (XLSX) [file pone.0104907.s002.xlsx]

## Sheet: Sheet1
Table S1. 94 rhythmic cardiac transcripts (p<0.001) with period 23-25 h and phase 16-20 h as determined by CircaDB.
Gene Symbol	Genome Location (NCBI37/mm9) Assembly (site from BioGPS)	CircaDB JTK p-Value [10]	CircaDB JTK q-Value	CircaDB Period	CircaDB Phase	Gene Ontology Annotation (Biological Processes, from BIOGPS website plugins)
0610007C21Rik (Atraid)	chr5:31048312-31054633	4.60327e-05	0.0045465	24	16	regulation of gene expression (GO:0010468); cell differentiation (GO:0030154); positive regulation of bone mineralization (GO:0030501); negative regulation of osteoblast proliferation (GO:0033689); positive regulation of osteoblast differentiation (GO:0045669); negative regulation of cyclin catabolic process (GO:2000599)
1810013L24Rik	chr16:8830100-8858916	0.000322162	0.0177594	23	18	biological_process (GO:0008150)
2310044g17Rik	chr12:86947343-86965362	4.60327e-05	0.0045465	24	20	biological_process (GO:0008150)
Acer2	chr4:86874396-86934822	4.60327e-05	0.0045465	24	18	negative regulation of cell-matrix adhesion (GO:0001953); lipid metabolic process (GO:0006629); ceramide metabolic process (GO:0006672); activation of cysteine-type endopeptidase activity involved in apoptotic process (GO:0006919); positive regulation of cell proliferation (GO:0008284); positive regulation of cell death (GO:0010942); response to retinoic acid (GO:0032526); negative regulation of …
Adh1	chr3:138260991-138290698	2.26744e-05	0.00278966	24	19	retinoid metabolic process (GO:0001523); ethanol catabolic process (GO:0006068); ethanol oxidation (GO:0006069); response to retinoic acid (GO:0032526); response to testosterone stimulus (GO:0033574); retinol metabolic process (GO:0042572); retinoic acid metabolic process (GO:0042573); acetaldehyde biosynthetic process (GO:0046186); behavioral response to ethanol (GO:0048149); response to steroid…
Ahnak	chr19:8989284-9076919	4.60327e-05	0.0045465	24	20	-
Amd1	chr10:40287458-40302188	9.32342e-07	0.000293366	24	20	in utero embryonic development (GO:0001701); polyamine biosynthetic process (GO:0006596); spermine biosynthetic process (GO:0006597); spermidine biosynthetic process (GO:0008295)
Angptl2	chr2:33216069-33247717	1.43906e-06	0.000409338	24	18	-
Aqp4	chr18:15389394-15403684	0.000906317	0.0380012	24	19	transport (GO:0006810); water transport (GO:0006833); sensory perception of sound (GO:0007605); carbon dioxide transport (GO:0015670); water homeostasis (GO:0030104); protein homooligomerization (GO:0051260); transmembrane transport (GO:0055085); renal water absorption (GO:0070295); cellular response to interferon-gamma (GO:0071346)
Arhgap26	chr18:38601534-39376284	2.26744e-05	0.00278966	24	20	signal transduction (GO:0007165); filopodium assembly (GO:0046847)
Atp10d	chr5:72203329-72298775	0.000906317	0.0380012	24	20	ATP catabolic process (GO:0006200); cation transport (GO:0006812); phospholipid transport (GO:0015914)
Bcl2l1	chr2:152780668-152831728	0.0007792	0.0332596	24	19	cytokinesis (GO:0000910); ovarian follicle development (GO:0001541); in utero embryonic development (GO:0001701); release of cytochrome c from mitochondria (GO:0001836); apoptotic process (GO:0006915); mitotic cell cycle checkpoint (GO:0007093); germ cell development (GO:0007281); spermatogenesis (GO:0007283); cell proliferation (GO:0008283); positive regulation of cell proliferation (GO:0008284)…
Calcoco1	chr15:102706779-102722178	0.0007792	0.0332596	24	18	transcription, DNA-dependent (GO:0006351); signal transduction (GO:0007165); Wnt receptor signaling pathway (GO:0016055); intracellular steroid hormone receptor signaling pathway (GO:0030518); positive regulation of transcription, DNA-dependent (GO:0045893); positive regulation of transcription from RNA polymerase II promoter (GO:0045944)
Ccbe1	chr18:66045302-66302739	7.279e-09	0.000160671	24	19	angiogenesis (GO:0001525); lymphangiogenesis (GO:0001946); multicellular organismal development (GO:0007275); positive regulation of endothelial cell migration (GO:0010595)
Ccdc141	chr2:77009902-77170636	0.000322162	0.0177594	24	16	biological_process (GO:0008150)
Cebpb	chr2:167688915-167690418	9.05964e-05	0.00725506	24	19	embryonic placenta development (GO:0001892); transcription, DNA-dependent (GO:0006351); regulation of transcription, DNA-dependent (GO:0006355); cell differentiation (GO:0030154); neuron differentiation (GO:0030182); response to lipopolysaccharide (GO:0032496); mammary gland epithelial cell proliferation (GO:0033598); response to endoplasmic reticulum stress (GO:0034976); negative regulation of n…
Chd6	chr2:160946978-161109075	0.000125703	0.00906594	24	20	-
Cirbp	chr10:80165985-80172786	0.000125703	0.00906594	24	16	response to stress (GO:0006950); response to UV (GO:0009411); negative regulation of translation (GO:0017148); stress granule assembly (GO:0034063); positive regulation of translation (GO:0045727); mRNA stabilization (GO:0048255)
Commd5	chr15:76899910-76901305	1.08035e-05	0.00168478	24	18	cell cycle arrest (GO:0007050)
Cry2	chr2:92403646-92434043	3.24373e-05	0.00351628	24	18	negative regulation of transcription from RNA polymerase II promoter (GO:0000122); DNA repair (GO:0006281); transcription, DNA-dependent (GO:0006351); regulation of transcription, DNA-dependent (GO:0006355); protein import into nucleus (GO:0006606); circadian rhythm (GO:0007623); protein-chromophore linkage (GO:0018298); negative regulation of phosphoprotein phosphatase activity (GO:0032515); reg…
Cygb	chr11:116645595-116654313	1.08035e-05	0.00168478	24	17	transport (GO:0006810); response to oxidative stress (GO:0006979); oxygen transport (GO:0015671); oxidation-reduction process (GO:0055114)
Dbp	chr7:45705088-45710155	5.33749e-08	4.62877e-05	24	16.5	transcription, DNA-dependent (GO:0006351); regulation of transcription, DNA-dependent (GO:0006355); circadian rhythm (GO:0007623); positive regulation of transcription from RNA polymerase II promoter (GO:0045944); rhythmic process (GO:0048511)
Dusp7	chr9:106368632-106375724	0.000173191	0.0115318	25	19	inactivation of MAPK activity (GO:0000188); protein dephosphorylation (GO:0006470); dephosphorylation (GO:0016311); peptidyl-tyrosine dephosphorylation (GO:0035335); negative regulation of MAP kinase activity (GO:0043407)
Efhd2	chr4:141858142-141874920	1.57188e-05	0.00220039	24	19	-
Eny2	chr15:44428111-44437685	9.05964e-05	0.00725506	24	16	transcription, DNA-dependent (GO:0006351); regulation of transcription, DNA-dependent (GO:0006355); transport (GO:0006810); chromatin modification (GO:0016568); histone deubiquitination (GO:0016578); positive regulation of transcription, DNA-dependent (GO:0045893); mRNA transport (GO:0051028)
Ephx1	chr1:180976155-181020904	2.19722e-06	0.000562047	24	18	cellular aromatic compound metabolic process (GO:0006725); response to toxic substance (GO:0009636); response to organic cyclic compound (GO:0014070); aromatic compound catabolic process (GO:0019439)
F830001A07Rik	chr9:68835341-68835776	8.8892e-08	6.4503e-05	24	20	-
Fam107a	chr14:8296274-8318023	0.000125703	0.00906594	24	19	regulation of cell growth (GO:0001558)
Fam117b	chr1:59913006-59985346	0.000236994	0.0143309	24	18	biological_process (GO:0008150)
Fgf13	chrX:59062145-59568071	5.33749e-08	4.62877e-05	24	17	MAPK cascade (GO:0000165); neuron migration (GO:0001764); apoptotic process (GO:0006915); negative regulation of microtubule depolymerization (GO:0007026); nervous system development (GO:0007399); learning (GO:0007612); memory (GO:0007613); cell proliferation (GO:0008283); hippocampus development (GO:0021766); cerebral cortex cell migration (GO:0021795); establishment of neuroblast polarity (GO:0…
Fzd4	chr7:89404366-89410110	7.35927e-06	0.00130833	24	18.5	luteinization (GO:0001553); blood vessel development (GO:0001568); vasculogenesis (GO:0001570); regulation of transcription from RNA polymerase II promoter (GO:0006357); signal transduction (GO:0007165); cell surface receptor signaling pathway (GO:0007166); G-protein coupled receptor signaling pathway (GO:0007186); Wnt receptor signaling pathway, calcium modulating pathway (GO:0007223); multicell…
Gm2a	chr11:55098115-55113029	0.000125703	0.00906594	24	16	lipid metabolic process (GO:0006629); sphingolipid metabolic process (GO:0006665); ganglioside catabolic process (GO:0006689); learning or memory (GO:0007611); oligosaccharide catabolic process (GO:0009313); lipid storage (GO:0019915); positive regulation of catalytic activity (GO:0043085); neurological system process (GO:0050877); neuromuscular process controlling balance (GO:0050885)
Gpcpd1	chr2:132529082-132587729	3.78114e-07	0.000165978	23	18	glycerol metabolic process (GO:0006071); lipid metabolic process (GO:0006629)
Gpr182	chr10:127747276-127751732	0.00043513	0.0218833	24	18	signal transduction (GO:0007165); G-protein coupled receptor signaling pathway (GO:0007186)
Hdac4	chr1:91932757-92148393	2.19722e-06	0.000562047	24	20	negative regulation of transcription from RNA polymerase II promoter (GO:0000122); skeletal system development (GO:0001501); osteoblast development (GO:0002076); chromatin remodeling (GO:0006338); transcription, DNA-dependent (GO:0006351); regulation of transcription, DNA-dependent (GO:0006355); protein deacetylation (GO:0006476); positive regulation of cell proliferation (GO:0008284); negative r…
Hhipl1	chr12:108306270-108328300	3.24373e-05	0.00351628	24	19	carbohydrate metabolic process (GO:0005975); biological_process (GO:0008150)
Hlf	chr11:90336536-90390895	1.83884e-08	2.25454e-05	24	18	transcription, DNA-dependent (GO:0006351); regulation of transcription, DNA-dependent (GO:0006355); skeletal muscle cell differentiation (GO:0035914); rhythmic process (GO:0048511)
Ikbip	chr10:91082940-91102607	0.00010815	0.00846999	24	16	-
Il33	chr19:29925114-29960718	0.000173191	0.0115318	24	19.5	negative regulation of leukocyte migration (GO:0002686); negative regulation of T-helper 1 type immune response (GO:0002826); positive regulation of type 2 immune response (GO:0002830); transcription, DNA-dependent (GO:0006351); positive regulation of gene expression (GO:0010628); negative regulation of interferon-gamma production (GO:0032689); positive regulation of interleukin-13 production (GO…
Intu	chr3:40531286-40704774	5.54271e-05	0.00534083	24	17	multicellular organismal development (GO:0007275); nervous system development (GO:0007399); regulation of smoothened signaling pathway (GO:0008589); spinal cord dorsal/ventral patterning (GO:0021513); cell projection organization (GO:0030030); cilium assembly (GO:0042384); limb development (GO:0060173)
Kcnh2	chr5:24319589-24351604	2.36444e-07	0.000127379	24	18	phosphorelay signal transduction system (GO:0000160); transport (GO:0006810); ion transport (GO:0006811); potassium ion transport (GO:0006813); signal transduction (GO:0007165); regulation of ion transmembrane transport (GO:0034765); cellular response to drug (GO:0035690); regulation of membrane potential (GO:0042391); protein heterooligomerization (GO:0051291); potassium ion homeostasis (GO:0055…
Klf9	chr19:23141226-23166911	6.48215e-05	0.00574761	24	16	transcription, DNA-dependent (GO:0006351); regulation of transcription, DNA-dependent (GO:0006355); embryo implantation (GO:0007566); progesterone receptor signaling pathway (GO:0050847); cellular response to thyroid hormone stimulus (GO:0097067)
Lamb3	chr1:193301957-193343878	0.000906317	0.0380012	24	16	cell adhesion (GO:0007155); brown fat cell differentiation (GO:0050873)
Lrrc10	chr10:117045341-117046768	0.0007792	0.0332596	24	19	cardiac muscle cell development (GO:0055013)
Lrrn4cl	chr19:8850785-8853909	2.36444e-07	0.000127379	24	17	biological_process (GO:0008150)
Man2a1	chr17:64600736-64755110	9.05964e-05	0.00725506	24	19	in utero embryonic development (GO:0001701); liver development (GO:0001889); carbohydrate metabolic process (GO:0005975); mannose metabolic process (GO:0006013); N-glycan processing (GO:0006491); mitochondrion organization (GO:0007005); vacuole organization (GO:0007033); respiratory gaseous exchange (GO:0007585); metabolic process (GO:0008152); lung alveolus development (GO:0048286); positive reg…
Mbd1	chr18:74268272-74282685	7.35927e-06	0.00130833	24	19	DNA methylation (GO:0006306); transcription, DNA-dependent (GO:0006351); regulation of transcription, DNA-dependent (GO:0006355)
Mcf2l	chr8:12873806-13020905	0.0007792	0.0332596	24	19	Rho protein signal transduction (GO:0007266); regulation of Rho protein signal transduction (GO:0035023); intracellular signal transduction (GO:0035556); positive regulation of transcription from RNA polymerase II promoter (GO:0045944); regulation of catalytic activity (GO:0050790)
Mir568	chr16:43640655-43640737	0.000681626	0.0310717	24	18	-
Mlf1	chr3:67374097-67400003	5.97258e-07	0.000212361	24	17.5	myeloid progenitor cell differentiation (GO:0002318); transcription, DNA-dependent (GO:0006351); cell cycle (GO:0007049); cell cycle arrest (GO:0007050); multicellular organismal development (GO:0007275); cell differentiation (GO:0030154)
Mylip	chr13:45389742-45412019	9.05964e-05	0.00725506	24	19	cellular component movement (GO:0006928); nervous system development (GO:0007399); negative regulation of low-density lipoprotein particle clearance (GO:0010989); protein ubiquitination (GO:0016567); protein destabilization (GO:0031648); regulation of low-density lipoprotein particle receptor catabolic process (GO:0032803); cholesterol homeostasis (GO:0042632); protein ubiquitination involved in …
Mylk4	chr13:32700827-32783954	2.36444e-07	0.000127379	24	18	protein phosphorylation (GO:0006468); phosphorylation (GO:0016310)
Nfia	chr4:97772734-98118874	3.24373e-05	0.00351628	24	16	DNA replication (GO:0006260); transcription, DNA-dependent (GO:0006351); regulation of transcription, DNA-dependent (GO:0006355); positive regulation of transcription, DNA-dependent (GO:0045893); positive regulation of transcription from RNA polymerase II promoter (GO:0045944)
Npc1	chr18:12189693-12236400	4.60327e-05	0.0045465	24	16	protein glycosylation (GO:0006486); lipid metabolic process (GO:0006629); endocytosis (GO:0006897); autophagy (GO:0006914); adult walking behavior (GO:0007628); steroid metabolic process (GO:0008202); cholesterol metabolic process (GO:0008203); negative regulation of macroautophagy (GO:0016242); cholesterol transport (GO:0030301); cholesterol efflux (GO:0033344); response to drug (GO:0042493); ch…
Nr1d2	chr14:18204054-18239127	3.2773e-09	6.85456e-06	24	17	transcription, DNA-dependent (GO:0006351); regulation of transcription, DNA-dependent (GO:0006355); steroid hormone mediated signaling pathway (GO:0043401)
Nudt7	chr8:114133557-114152312	4.60327e-05	0.0045465	24	16	nucleoside diphosphate metabolic process (GO:0009132); coenzyme A catabolic process (GO:0015938); acetyl-CoA catabolic process (GO:0046356); brown fat cell differentiation (GO:0050873)
Per2	chr1:91415984-91459330	2.48458e-10	1.47236e-06	24	19	negative regulation of transcription from RNA polymerase II promoter (GO:0000122); transcription, DNA-dependent (GO:0006351); regulation of transcription, DNA-dependent (GO:0006355); signal transduction (GO:0007165); circadian rhythm (GO:0007623); rhythmic process (GO:0048511)
Per3	chr4:151003652-151044665	1.25666e-11	1.48939e-07	24	18	negative regulation of transcription from RNA polymerase II promoter (GO:0000122); transcription, DNA-dependent (GO:0006351); regulation of transcription, DNA-dependent (GO:0006355); signal transduction (GO:0007165); circadian rhythm (GO:0007623); rhythmic process (GO:0048511)
Plod2	chr9:92542223-92608428	0.000322162	0.0177594	24	16	oxidation-reduction process (GO:0055114)
Por	chr5:135670033-135735326	4.60327e-05	0.0045465	24	18	regulation of growth plate cartilage chondrocyte proliferation (GO:0003420); internal peptidyl-lysine acetylation (GO:0018393); fatty acid oxidation (GO:0019395); positive regulation of chondrocyte differentiation (GO:0032332); positive regulation of monooxygenase activity (GO:0032770); negative regulation of apoptotic process (GO:0043066); negative regulation of cysteine-type endopeptidase activ…
Ppat	chr5:76913249-76951578	9.32342e-07	0.000293366	24	16	purine nucleotide biosynthetic process (GO:0006164); glutamine catabolic process (GO:0006543); purine ribonucleoside monophosphate biosynthetic process (GO:0009168); ribose phosphate metabolic process (GO:0019693); protein homotetramerization (GO:0051289)
Ppip5k2	chr1:97706048-97770411	0.000125703	0.00906594	24	19	phosphorylation (GO:0016310)
Ppl	chr16:5086291-5132481	9.32342e-07	0.000293366	24	18	keratinization (GO:0031424)
Ppp1r3a	chr6:14713822-14755274	3.24373e-05	0.00351628	24	20	carbohydrate metabolic process (GO:0005975); glycogen metabolic process (GO:0005977); dephosphorylation (GO:0016311)
Ptgs1	chr2:36230426-36252272	0.000906317	0.0380012	24	20	prostaglandin biosynthetic process (GO:0001516); lipid metabolic process (GO:0006629); fatty acid metabolic process (GO:0006631); fatty acid biosynthetic process (GO:0006633); prostaglandin metabolic process (GO:0006693); response to oxidative stress (GO:0006979); learning (GO:0007612); memory (GO:0007613); regulation of blood pressure (GO:0008217); negative regulation of norepinephrine secretion…
Raph1	chr1:60483191-60567104	0.000584053	0.0268302	24	20	axon extension (GO:0048675)
Rhobtb1	chr10:69151434-69291791	1.22923e-10	8.74131e-07	24	19	small GTPase mediated signal transduction (GO:0007264)
Sh3rf2	chr18:42053667-42158960	0.000584053	0.0268302	24	17	negative regulation of phosphatase activity (GO:0010923)
Slc1a5	chr7:16781346-16798274	1.57188e-05	0.00220039	24	19	amino acid transmembrane transport (GO:0003333); transport (GO:0006810); dicarboxylic acid transport (GO:0006835); extracellular amino acid transport (GO:0006860); neutral amino acid transport (GO:0015804); L-serine transport (GO:0015825)
Slc25a33	chr4:149744036-149774277	0.000205092	0.0134049	24	16	transport (GO:0006810)
Slc37a1	chr17:31295483-31350696	0.000584053	0.0268302	24	16	biological_process (GO:0008150)
Slc43a3	chr2:84936579-84958509	1.43906e-06	0.000409338	24	20	transmembrane transport (GO:0055085)
Slc44a2	chr9:21337828-21355025	0.000173191	0.0115318	24	18	transport (GO:0006810); signal transduction (GO:0007165); positive regulation of I-kappaB kinase/NF-kappaB cascade (GO:0043123)
Slco5a1	chr1:12866549-12991177	3.78114e-07	0.000165978	24	20	biological_process (GO:0008150)
Sncg	chr14:34370274-34374789	0.000584053	0.0268302	23	17.5	synaptic transmission (GO:0007268);adult locomotory behavior (GO:0008344); regulation of dopamine secretion (GO:0014059); regulation of neurotransmitter secretion (GO:0046928); synapse organization (GO:0050808)
Socs2	chr10:95385362-95417180	0.000173191	0.0115318	24	18	lactation (GO:0007595); negative regulation of signal transduction (GO:0009968); response to estradiol stimulus (GO:0032355); cellular response to hormone stimulus (GO:0032870); intracellular signal transduction (GO:0035556); regulation of growth (GO:0040008); regulation of multicellular organism growth (GO:0040014); negative regulation of multicellular organism growth (GO:0040015); positive regu…
Sox17	chr1:4490928-4496413	0.000906317	0.0380012	24	19.5	negative regulation of transcription from RNA polymerase II promoter (GO:0000122); angiogenesis (GO:0001525); vasculogenesis (GO:0001570); endoderm formation (GO:0001706); inner cell mass cellular morphogenesis (GO:0001828); heart looping (GO:0001947); cardiogenic plate morphogenesis (GO:0003142); embryonic heart tube morphogenesis (GO:0003143); outflow tract morphogenesis (GO:0003151); negative …
Stc1	chr14:69029289-69041401	3.32009e-06	0.000761607	24	16.5	ossification (GO:0001503); cellular calcium ion homeostasis (GO:0006874); cellular monovalent inorganic anion homeostasis (GO:0030320)
Stk35	chr2:129800517-129832287	6.48215e-05	0.00574761	24	20	protein phosphorylation (GO:0006468); phosphorylation (GO:0016310)
Tcap	chr11:98383811-98384953	1.05336e-08	1.6284e-05	24	16	cardiac muscle hypertrophy (GO:0003300); adult heart development (GO:0007512); cardiac muscle hypertrophy in response to stress (GO:0014898); skeletal muscle thin filament assembly (GO:0030240); skeletal muscle myosin thick filament assembly (GO:0030241); detection of muscle stretch (GO:0035995); sarcomere organization (GO:0045214); cardiac muscle fiber development (GO:0048739); sarcomerogenesis …
Tef	chr15:81802421-81826861	9.4304e-10	3.35307e-06	24	19	transcription, DNA-dependent (GO:0006351); regulation of transcription, DNA-dependent (GO:0006355); positive regulation of transcription from RNA polymerase II promoter (GO:0045944); rhythmic process (GO:0048511)
Thbs2	chr17:14665500-14694262	9.05964e-05	0.00725506	23	17.5	cell adhesion (GO:0007155); negative regulation of angiogenesis (GO:0016525); positive regulation of synapse assembly (GO:0051965)
Thoc3	chr13:54458837-54468849	0.000236994	0.0143309	24	16.5	mRNA processing (GO:0006397); mRNA export from nucleus (GO:0006406); transport (GO:0006810); RNA splicing (GO:0008380); intronless viral mRNA export from host nucleus (GO:0046784); mRNA transport (GO:0051028)
Timp3	chr10:86300372-86349506	9.4304e-10	3.35307e-06	23	20	negative regulation of peptidase activity (GO:0010466); negative regulation of proteolysis (GO:0045861); negative regulation of membrane protein ectodomain proteolysis (GO:0051045); cellular response to organic substance (GO:0071310)
Tmem184c	chr8:77595982-77610698	6.48215e-05	0.00574761	24	17	biological_process (GO:0008150)
Tmem57	chr4:134802759-134853345	1.45959e-07	9.43586e-05	24	20	biological_process (GO:0008150)
Trib1	chr15:59648350-59656550	0.000509591	0.0252003	24	18	protein phosphorylation (GO:0006468); negative regulation of protein kinase activity (GO:0006469); JNK cascade (GO:0007254); negative regulation of smooth muscle cell migration (GO:0014912); negative regulation of lipopolysaccharide-mediated signaling pathway (GO:0031665); positive regulation of proteasomal ubiquitin-dependent protein catabolic process (GO:0032436); response to lipopolysaccharide…
Tsc22d3	chrX:140539528-140600659	7.35927e-06	0.00130833	24	20	negative regulation of transcription from RNA polymerase II promoter (GO:0000122); regulation of transcription, DNA-dependent (GO:0006355); response to osmotic stress (GO:0006970); negative regulation of skeletal muscle tissue development (GO:0048642); negative regulation of activation-induced cell death of T cells (GO:0070236)
Tspan4	chr7:141475240-141493427	1.83884e-08	2.25454e-05	24	17.5	-
Usp2	chr9:44067021-44095627	9.32342e-07	0.000293366	24	18	negative regulation of transcription from RNA polymerase II promoter (GO:0000122); proteolysis (GO:0006508); ubiquitin-dependent protein catabolic process (GO:0006511); cell cycle (GO:0007049); muscle organ development (GO:0007517); protein deubiquitination (GO:0016579); positive regulation of mitotic cell cycle (GO:0045931); negative regulation of skeletal muscle tissue development (GO:0048642);…
Vps25	chr11:101253707-101259549	3.24373e-05	0.00351628	24	18	transcription, DNA-dependent (GO:0006351); regulation of transcription, DNA-dependent (GO:0006355); transport (GO:0006810); protein transport (GO:0015031)
Wee1	chr7:110122350-110142112	5.97258e-07	0.000212361	24	20	microtubule cytoskeleton organization (GO:0000226); protein phosphorylation (GO:0006468); cell cycle (GO:0007049); mitosis (GO:0007067); phosphorylation (GO:0016310); peptidyl-tyrosine phosphorylation (GO:0018108); establishment of cell polarity (GO:0030010); neuron projection morphogenesis (GO:0048812); cell division (GO:0051301)
Wnk4	chr11:101260567-101277409	9.05964e-05	0.00725506	23	18	protein phosphorylation (GO:0006468); ion transport (GO:0006811); chloride transport (GO:0006821); protein localization (GO:0008104); phosphorylation (GO:0016310); cellular chloride ion homeostasis (GO:0030644); regulation of cellular process (GO:0050794); negative regulation of pancreatic juice secretion (GO:0090188)
Zfp445	chr9:122851914-122862128	0.000149447	0.0106275	24	19	transcription, DNA-dependent (GO:0006351); regulation of transcription, DNA-dependent (GO:0006355)

## Sheet: Sheet2
Mylk4	Protein Phosphorylation	protein phosphorylation (GO:0006468); phosphorylation (GO:0016310)
Ppip5k2	Protein Phosphorylation	phosphorylation (GO:0016310)
Tcap	Sarcomere organization	cardiac muscle hypertrophy (GO:0003300); adult heart development (GO:0007512); cardiac muscle hypertrophy in response to stress (GO:0014898); skeletal muscle thin filament assembly (GO:0030240); skeletal muscle myosin thick filament assembly (GO:0030241); detection of muscle stretch (GO:0035995); sarcomere organization (GO:0045214); cardiac muscle fiber development (GO:0048739); sarcomerogenesis …
Usp2	Protein metabolism	negative regulation of transcription from RNA polymerase II promoter (GO:0000122); proteolysis (GO:0006508); ubiquitin-dependent protein catabolic process (GO:0006511); cell cycle (GO:0007049); muscle organ development (GO:0007517); protein deubiquitination (GO:0016579); positive regulation of mitotic cell cycle (GO:0045931); negative regulation of skeletal muscle tissue development (GO:0048642);…
Nfia	Transcription	DNA replication (GO:0006260); transcription, DNA-dependent (GO:0006351); regulation of transcription, DNA-dependent (GO:0006355); positive regulation of transcription, DNA-dependent (GO:0045893); positive regulation of transcription from RNA polymerase II promoter (GO:0045944)
Ccdc141	Unknown	biological_process (GO:0008150)
Slco5a1	Unknown	biological_process (GO:0008150)
Rhobtb1	Signal Transduction	small GTPase mediated signal transduction (GO:0007264)
Kcnh2	Signal Transduction	phosphorelay signal transduction system (GO:0000160); transport (GO:0006810); ion transport (GO:0006811); potassium ion transport (GO:0006813); signal transduction (GO:0007165); regulation of ion transmembrane transport (GO:0034765); cellular response to drug (GO:0035690); regulation of membrane potential (GO:0042391); protein heterooligomerization (GO:0051291); potassium ion homeostasis (GO:0055…
Socs2	Signal Transduction	lactation (GO:0007595); negative regulation of signal transduction (GO:0009968); response to estradiol stimulus (GO:0032355); cellular response to hormone stimulus (GO:0032870); intracellular signal transduction (GO:0035556); regulation of growth (GO:0040008); regulation of multicellular organism growth (GO:0040014); negative regulation of multicellular organism growth (GO:0040015); positive regu…
		#	%
	Signal Transduction	3	30
	Protein Phosphorylation	2	20
	Unknown	2	20
	Sarcomere organization	1	10
	Protein metabolism	1	10
	Transcription	1	10
							0.000149447
